# Supplementary material for: High-Frequency Transcranial Random Noise Stimulation over the Left Prefrontal Cortex Increases Resting-State EEG Frontal Alpha Asymmetry in Patients with Schizophrenia
Source: J Pers Med. 2022 Oct 7;12(10):1667. doi: 10.3390/jpm12101667 (PMC9604798; doi:10.3390/jpm12101667)
Supplement: Supplementary file 1 [file jpm-12-01667-s001.zip]

Archive with 1 entries (1 files):
- jpm-1910079-supplementary.pdf
